# Supplementary material for: Intermittent High Glucose Elevates Nuclear Localization of EZH2 to Cause H3K27me3-Dependent Repression of KLF2 Leading to Endothelial Inflammation
Source: Cells. 2021 Sep 26;10(10):2548. doi: 10.3390/cells10102548 (PMC8534226; doi:10.3390/cells10102548)
Supplement: Supplementary file 1 [file cells-10-02548-s001.zip]

Archive with 1 entries (1 files):
- cells-1356817-SI.pdf
